# Supplementary material for: Assessment of Five Chilling Tolerance Traits and GWAS Mapping in Rice Using the USDA Mini-Core Collection
Source: Front Plant Sci. 2017 Jun 8;8:957. doi: 10.3389/fpls.2017.00957 (PMC5463297; doi:10.3389/fpls.2017.00957)
Supplement: Supplementary file 1 [file Table_1.xlsx]

## Sheet: Sheet1
Table S1: Phenotype values of individual mini-core accessions and subpopulation grouping used to generate data in Table 1.
GSOR	Subgroups†	LTG‡	PGCG‡	LTSS‡	PGC‡	LTS‡
311586	ARO-IND-AUS	0.5	5.71	37.1852	0	8.845
310887	ARO-TEJ-TRJ	69.39	6.58	30.15	14.1	45.83
311669	AUS-IND	17.3715	4.77	4.98	0	18.5897
310598	AUS-IND-TEJ	5.91216	4.64	14.14	0	0
310910	AUS-IND-TEJ-TRJ	71.6787	4.73	39.54	17.5707	22.7273
310503	IND-AUS	82.1794	6.06	2.69	0	4.54545
311269	IND-AUS	2.65	5.44	7	0	0
311173	IND-AUS	46	6.39	1.18	0	0
311180	IND-AUS	68.6262	9.25	0	0	22.2222
311281	IND-TRJ	59.6213	6.63	73.2979	48.0303	63.2576
311600	TEJ-ARO-TRJ	66.1364	6.95	45.48	54.2289	41.2903
311383	TEJ-ARO-TRJ	46.3	9.46	40.6926	29.0043	51.375
311078	ARO-TEJ	46.9291	9.2	91.37	44.3046	94.5946
310156	TEJ-TRJ	37.475	4.21	88.95	58.8158	69.6429
310801	TEJ-TRJ	69.125	7.04	90.81	53.1807	85.6044
310702	TEJ-TRJ-ARO	73.8342	8.93	74.91	28.5758	70.9677
310747	TEJ-TRJ-ARO	49.0634	7.86	70.96	25.8742	62.7525
310494	TRJ-IND-AUS	54.55	4.36	0.91	0	11.2632
310023	TRJ-TEJ	54.6905	5.44	30.25	6.81818	10
310799	TRJ-TEJ	52.5682	4.52	87.15	33.2631	78.4539
310039	TRJ-TEJ-ARO	40.65	6.46	16.82	0	11.4
310337	TRJ-TEJ-ARO	38	5.45	60.6	28.9864	42.8571
310338	TRJ-TEJ-ARO	29.2167	6.46	59.9841	30.3667	25
310950	TRJ-TEJ-ARO	0	3.54	71.5203	47.75	40.63
(24 accessions)	Mean	45.1028	6.25333	43.3571	21.7029	36.7437
	Standard error	5.04505	0.34761	6.65557	4.30366	6.05286
	t-test (to TEJ)	0.981915	0.0130846	6.97671e-05	0.000581795	7.5772e-07
310219	ARO	0	5.57	74.2309	38.5962	89.0244
310724	ARO	11.5	6.36	57.2841	15.9996	55
310958	ARO	0.5	4.7	77.771	51.4938	92.8571
311206	ARO	0	4.73	35.0476	112.632	63.3333
311327	ARO	16.65	8.96	32.4964	0	53.3636
311769	ARO	1.4	5.31	49.5624	0	68.5345
(6 accessions)	Mean	5.00833	5.93833	54.3987	36.4537	70.3522
	Standard error	2.9506	0.65402	7.80057	17.4261	6.90891
	t-test (to TEJ)	1.69513e-08	0.0905008	0.0389919	0.763062	0.38665
310220	AUS	2.5	4.46	21.2879	0	5
310317	AUS	47	4.75	12.9643	0	12.5
310381	AUS	1	5.2	1.53846	0	10
310399	AUS	3	2.28	5.76316	0	26.087
310471	AUS	47.1348	5	15.2381	0	35.5263
310703	AUS	62.1098	3.02	2.85714	0	14.2857
310714	AUS	21.0978	4.25	11.0085	0	45.7143
310715	AUS	3.05556	2.75	37.4174	0	66.7391
310945	AUS	12.4	7.95	5.64372	0	37.5362
311046	AUS	12.4	2.41	27.1322	0	0
311100	AUS	55.25	1.27	4.42553	0	16.6667
311111	AUS	18.0546	2.8	10.8413	33.3333	0
311141	AUS	44.25	7.07	3.64228	0	17.1554
311181	AUS	32.5	3.65	16.1428	0	23.4615
311188	AUS	13.25	3.74	29.5459	0	38.4615
311255	AUS	34	5.72	4.81667	0	5.55556
311278	AUS	51.9195	6.55	4.09091	0	26.6667
311284	AUS	32.0217	2.74	5.37417	31.8777	8.82353
311539	AUS	88.727	6.57	31.6175	18.287	48.91
311544	AUS	39.5	5.61	14.286	4.26357	22.9675
311545	AUS	1.65	2.78	25.9384	0	51.5756
311547	AUS	0	2.68	31.004	10.7143	43.6842
311561	AUS	50.3643	8.2	31.4286	0	34.2857
311563	AUS	55.7	4.67	10.6099	0	12.799
311572	AUS	66.5	5.37	28.8702	10	39.6617
311573	AUS	3.15	4.07	18.3241	3.33333	37.619
311576	AUS	11.1	4.67	7.5	0	50.6863
311592	AUS	90.629	5.02	4	0	17.3913
311596	AUS	10.5	2.25	22.4722	0	28.6963
311613	AUS	16.25	2.93	7.97222	0	44.0625
311644	AUS	1.29032	4.59	0	0	17.5
311654	AUS	0	1.21	9.77778	0	34.4086
311656	AUS	48.1222	7.94	12.9524	0	5.35714
311667	AUS	11.35	1.93	28.479	0	27.1739
311668	AUS	0	1.07	3.87387	0	18.0147
311684	AUS	2	4.41	12.3445	0	36.6667
311765	AUS	9	1.23	35.4913	0	64.1124
311775	AUS	63.2389	6.69	12.3829	0	16.0504
(38 accessions)	Mean	27.9478	4.19737	14.9751	2.94235	27.4159
	Standard error	4.26531	0.320764	1.77314	1.30019	2.79543
	t-test (to TEJ)	0.00163518	2.81815e-11	1.16126e-33	2.29406e-13	4.13984e-22
310015	IND	31.3	2.45	16.7143	0	29.6474
310100	IND	36.9125	1.24	15.4343	0	40
310134	IND	9.37149	2.55	1.05263	0	3.7037
310196	IND	58.1429	4.98	12.8889	0	5
310200	IND	4.25	4.55	0	0	20.8333
310351	IND	54.65	8.44	0	0	3.7013
310389	IND	51.3	8.24	5.33333	0	35.7692
310415	IND	44.0435	5.46	0.910973	0	13.1579
310420	IND	54.5545	7.34	25.0916	0	42.1053
310440	IND	10.0833	4.53	24.3519	0	40.7407
310442	IND	56.8885	4.36	0	0	2.08333
310446	IND	35.85	3.86	0	0	0
310475	IND	63.4091	8.34	42.0704	43.0051	66.806
310480	IND	17.75	5.61	0	0	7.89474
310481	IND	36.75	5.82	2	0	12.5
310489	IND	79.7045	2.3	10.3664	0	16.6667
310515	IND	67.5267	6.41	9.23577	0	47.9167
310519	IND	67.4286	7.75	1.33333	0	18.75
310546	IND	2	2.78	0	0	0
310566	IND	29.25	3.5	5.98291	0	0
310615	IND	1	5.33	0	0	11.4583
310630	IND	61.1814	3.73	0	0	5.55556
310632	IND	59.8521	3.66	0	0	0
310687	IND	75.6	5.2	57.5789	17.8459	56.0976
310693	IND	68.0207	3.48	5.55556	4.63918	0
310757	IND	28.6455	7.3	4.85714	0	33.3333
310773	IND	63.0625	5.52	8.9122	0	6
310788	IND	55.5576	3.93	15.7725	0	46.1538
310791	IND	1	1.76	12.0435	0	54.17
310846	IND	43.75	2.18	31.6484	2.52101	56.7029
310849	IND	57.0442	1.89	19.9119	0	29.1667
310901	IND	18.7198	4.8	1.5	0	15.2174
310932	IND	52.8452	8.11	2.5641	0	12.963
311016	IND	9.8	3.8	4.099	0	5
311105	IND	4.75	2.84	13.7159	0	32.5
311113	IND	62.8011	5.04	0.833333	0	11.5385
311117	IND	0.5	4.02	3.5	0	0
311123	IND	60.0638	5.79	6.0826	0	32.8947
311140	IND	42.4	4.93	0	0	5.5
311151	IND	51.3706	4.41	10.4103	0	24.1071
311153	IND	28.85	4.88	0	0	0
311167	IND	47.45	5.21	0.952381	0	16.6667
311236	IND	21	5.73	3.75	0	7.5
311249	IND	5.25	3.36	0.416667	0	3.57143
311266	IND	66.6357	6.77	0	0	1.16279
311286	IND	59.0351	5.67	6.65	0.367647	30.4348
311417	IND	45.0851	6.57	0.425532	0	6.06061
311423	IND	75.8302	4.82	0	0	7.41071
311435	IND	51.1857	5.77	48.9683	8.23093	40.3509
311466	IND	55.4663	4.23	9.54368	0	8.69565
311483	IND	26.1	5.54	15.6447	0	4.83871
311484	IND	49.55	7	14.4121	0	38.3333
311491	IND	36.5	5.66	0.434783	0	11.2903
311554	IND	37.6098	5.69	2.33333	0	6
311606	IND	0	2.88	17.9259	0	62.5
311635	IND	16.35	5.59	4.69697	0	9.52012
311713	IND	8.9	3.59	1.75627	0	10.6534
311725	IND	10.3	7.57	4.70461	0	0
311727	IND	11.8	2.78	5.08108	0	3.94737
311734	IND	22.55	7.63	0	0	9.25926
311739	IND	0	2.41	10.8133	0	34.8753
311741	IND	12.75	7	9.47619	0	23.9837
311744	IND	36.3208	7	32.6344	12.2845	19.6128
311745	IND	3.4	5.64	23.8568	0	25.5556
311748	IND	50	1.02	0	0	16.6667
311751	IND	19	4.61	2.25195	0	18.1133
311781	IND	0.5	5.71	1.25	0	28.5714
311793	IND	56	5.07	0	0	7.89474
(68 accessions)	Mean	36.5081	4.90632	8.67252	1.30727	19.1045
	Standard error	2.87895	0.221495	1.45825	0.710262	2.13612
	t-test (to TEJ)	0.0415304	1.53391e-11	1.83479e-38	1.53886e-13	8.39648e-36
310111	TEJ	27	6.7	73.7381	34.5388	70.1287
310161	TEJ	29.5	6.4	69.0884	27.9127	70.5882
310204	TEJ	47.2129	8.3	71.9414	22.6031	77.8289
310210	TEJ	47.25	8.5	61.1036	64.2376	77.381
310211	TEJ	10	7.3	88.8874	25.1052	79.4118
310226	TEJ	19	5.7	60.3071	42.8942	82.7826
310241	TEJ	78.1628	9.1	72.9604	47.3164	85.2381
310301	TEJ	26.67	4.88	74.6566	57.8	71.9
310345	TEJ	39.0603	7.1	76.9145	81.0645	75.9804
310397	TEJ	53.9405	4	66.594	27.4378	75.7143
310510	TEJ	61.533	9.4	62.492	35.0357	72.247
310670	TEJ	79.9457	8.3	89.9089	23.1881	76.4244
310723	TEJ	35	8.3	90.4093	32.9487	94.0941
310767	TEJ	65.6447	8.2	51.2208	21.8897	47.8261
310802	TEJ	34.75	7.8	81.645	80.4639	53.0936
310809	TEJ	71.32	9.05	82.4487	62.73	72.87
310861	TEJ	28.2	6.7	84.2857	62.9128	72.0779
310879	TEJ	56.8448	8.9	50.4086	29.646	64.532
310883	TEJ	44.3617	5.9	72.5372	50.1225	92.795
310906	TEJ	35.7674	6.5	74.2888	30.1944	63.5417
310965	TEJ	45.06	6.89	94.0576	21.33	62.96
310984	TEJ	37.2143	8.1	65.5491	12.069	86.4286
310997	TEJ	24.75	6.4	82.692	39.8853	89.7436
311185	TEJ	53.2	6.7	73.0364	45.5787	79.0226
311393	TEJ	63.2683	8	72.7778	43.6257	80.4293
311497	TEJ	44.4	7.4	73.8947	22.2727	84.7222
311532	TEJ	67.5	7.8	87.8336	32.0154	79.7661
311537	TEJ	30	7.3	74.7115	29.2086	92.619
311620	TEJ	69.7872	8.9	61.4549	7.33945	80.6624
311677	TEJ	36.3	8.1	87.7244	42.276	91.3043
311685	TEJ	57	7.2	92.0627	66.9612	90.6829
311787	TEJ	48.0831	7.9	81.8455	51.4119	59.4286
311794	TEJ	53.4329	5.5	89.8375	81.9956	78.3871
311795	TEJ	16.9213	5.7	87.8535	75	87.619
(34 accessions)	Mean	45.2377	7.32118	75.9167	42.0886	77.0656
	Standard error	3.08197	0.220055	1.98744	3.48377	1.93342
310007	TRJ	56.5	10.06	54.0598	26.67	61.4368
310020	TRJ	31	5.18	65.7	16.7102	76.1905
310045	TRJ	23	3.73	60.4091	33.8675	71.022
310052	TRJ	42	8.48	77.8382	15.6418	65.7692
310080	TRJ	45.8	5.68	39.7616	0	68.4982
310087	TRJ	50.8204	5.96	90.3621	29.2506	84.6273
310102	TRJ	52.5	5.61	62.0735	6.21762	51.0691
310131	TRJ	62.8333	5.77	57.2279	50.9346	68.0556
310144	TRJ	25.5319	5.41	92.1405	67.6214	74.9359
310238	TRJ	22.75	4.13	62.2564	26.7442	57.6667
310348	TRJ	14.1706	5.55	67.2028	36.2917	66.2963
310354	TRJ	47.8902	6.33	61.4177	44.0789	58.637
310428	TRJ	88.8644	6.91	53.8048	22.6523	48.8889
310588	TRJ	41	5	88.0079	18.6992	83.4795
310645	TRJ	48.7308	5.18	72.9443	21.8563	69.9883
310777	TRJ	51.837	4.19	67.8302	31.3793	83.753
310779	TRJ	67.2857	7.61	89.0233	25.6233	85.3436
310814	TRJ	69	7.8	92.0656	57.6453	81.0182
310836	TRJ	39.75	7.14	54.0463	7.5	59.4444
310990	TRJ	2	4.1	91.3297	14.29	74.4186
310998	TRJ	62.6757	3.98	55.5486	56.2806	59.009
311074	TRJ	54.2	7.48	70.1376	33.4342	66.1064
311258	TRJ	42.0213	3.89	70.119	25.2611	58.4821
311385	TRJ	3.5	3.55	29.3854	25.7576	28.4856
311642	TRJ	14.95	4.18	87.7204	37.0674	79.7261
311643	TRJ	22.65	5.95	41.3671	0.387097	81.8803
311710	TRJ	34.5	6.11	49.1339	20	68.125
311735	TRJ	43.7905	7.06	90.5954	61.6591	84.6429
311736	TRJ	68	8.65	44.8506	12.1622	59.8024
311779	TRJ	62.6	8.5	69.9145	15.9377	74.8264
311788	TRJ	9.5	2.81	43.7771	0	65.2429
311790	TRJ	52	5.64	85.5072	49.1013	70.9942
311792	TRJ	61.5	6.8	76.4523	26.8927	57.5
(33 accessions)	Mean	42.8834	5.89152	67.0912	27.8065	68.0413
	Standard error	3.63169	0.299066	3.06891	3.1029	2.167
	t-test (to TEJ)	0.622834	0.000291924	0.019139	0.003213	0.00281501
Cold resistant checks		LTG	PGCG	LTSS	PGC	LTS
Italica Livorno	TEJ	70.25	6.95	90.15	49.89	69.52
Cold sensitive checks
Zhenshan 97	IND	71.52	0.46	0	0
IR65	IND			0	0	6.81
†Subgroups: Admixture (Admix), Aromatic (ARO), Aus (AUS), Indica (IND), Temperate Japonica (TEJ), Tropical Japonica (TRJ).
‡Five seedling chilling tolerance indices: low temperature germinability (LTG), plumule growth rate after cold germination (PGCG),
low temperature seedling survivability (LTSS), plumule recovery growth after cold exposure (PGC), low temperature survival (LTG).
