# Supplementary material for: Assessment of Five Chilling Tolerance Traits and GWAS Mapping in Rice Using the USDA Mini-Core Collection
Source: Front Plant Sci. 2017 Jun 8;8:957. doi: 10.3389/fpls.2017.00957 (PMC5463297; doi:10.3389/fpls.2017.00957)
Supplement: Supplementary file 2 [file Table_2.XLSX]

## Sheet: Table S2
Table S2: Overlap of the QTL reported in this study with previously reported cold tolerance QTL.
QTL	Chromosome (Mb position)	Nearest published QTL	Nearest published marker (Mb) or SNP	References
Low temperature germinability (LTG)
qLTG1	1 (29.5)	ELSC2 Locus13	SNP 28,359,528	Lv et al. (2015)
qLTG6	6 (22.3)	qSCT-6	G2028 (22.6) - XNpb386	Jiang et al. (2008)
qLTG7	7 (28.3)	BMR/SRC/RLC Locus79	SNP 27,749,006	Lv et al. (2015)
		qCTGERM7-5	SNP (27.947)	Shakiba et al. (2017)
		qLTSSvR7-2	RM1335 (28.3)	Pan et al. (2015)
		qCTS7-5	SNP 29,220,680	Wang et al. (2016a)
		qCTS-7	CG106 - RM172 (29.6)	Zhang et al. (2014b)
qLTG10-1	10 (19.1)	qCST10	RM171 = OSR33 (19.1)	Liu et al. (2013)
		qLTG10	RM1125 (17.8)	Fujino et al. (2015)
qLTG10-2	10 (21.1)	ELSR2 Locus107	SNP 22,297,685	Lv et al. (2015)
qLTG12	12 (5.1)	qLTG12b	RM7619 (4.8)	Fujino et al. (2015)
		qCTS12=Os12g10730	CTS12 (5.7)	Andaya and Tai (2006)
		BMR Locus123	SNP 5,859,381	Lv et al. (2015)
		qCTS-12	RM27628 (3.9) - RZ397	Zhang et al. (2014b)
Plumule growth rate after cold germination (PGCG)
qPGCG1	1 (0.2)	qCTB-1-1	RM1282 (0.55) -RM428 (2.6)	Xu et al. (2008)
		qIW-1	RM1282 (0.55) -RM428 (2.6)	Ji et al. (2010)
		qCST1-1	RM1282 (0.55) -RM3426 (4.1)	Liu et al. (2013)
qPGCG9-1	9 (6.3)	qCTS9-7	SNP 6,403,821	Wang et al. (2016a)
qPGCG9-2	9 (14.4)	qCTS-9	RM6854 - RM566 (14.7)	Zhang et al. (2014b)
		qCTS-9=Os09g24440	RM6854 (14.4) - RM24321 (14.9)	Zhao et al. (2017)
		qLTG-9	RM105(12.6) - RM434 (15.7)	Li et al. (2013)
		ELSR2 Locus97	SNP 15,106,120	Lv et al. (2015)
qPGCG9-3	9 (22.2)	SRC Locus100	SNP 22,799,494	Lv et al. (2015)
qPGCG11	11 (11.9)	ELR Locus110	SNP 12,281,074	Lv et al. (2015)
Low temperature seedling survivability (LTSS)
qLTSS2	2 (19.4)	qLTG2	RM6165 (19.4)	Fujino et al. (2015)
		qCST2	RM341 (19.5) - RM6318 (24.4)	Liu et al. (2013)
		qLVG2/qCIVG2	RM29? - RM262 (20.1)	Han et al. 2006
qLTSS3-1	3 (7.1)	ELSC1 Locus30	SNP 7,256,695	Lv et al. (2015)
		qCTS3-10	SNP 8,192,574	Wang et al. (2016a)
qLTSS3-2	3 (15.8)	qLTG3b	RM6676 (14.5)	Fujino et al. (2015)
		ELSR2 Locus36	SNP 15,239,318	Lv et al. (2015)
qLTSS3-3	3 (24.9)	qLTG3c	RM3601 (25.9)	Fujino et al. (2015)
qLTSS3-4	3 (35.3)	no QTL identified
qLTSS4-1	4 (13.6)	no QTL identified
qLTSS4-2	4 (30.1)	ELSR2 Locus47	SNP 28,975,466	Lv et al. (2015)
		ctb-2	R2737 (29.7) - XNpb102	Saito et al. 2001
		COLD1=Os04g51180	RM3217 (30.1)	Ma et al. (2015)
		qCTS4-2	RM255 (31.3) - RM348 (32.8)	Andaya and Mackill (2003)
		ELSR2 Locus48	SNP 31,337,237	Lv et al. (2015)
qLTSS4-3	4 (34.7)	ELSR2 Locus50	SNP 34,207,403	Lv et al. (2015)
		qLTG4	RM5879 (35.1)	Fujino et al. (2015)
		qLTSSvR4-1	RM1272 (35.3)	Pan et al. (2015)
qLTSS6	6 (28.6)	qLTSSvR6-1	TC148 (28.2)	Pan et al. (2015)
		qCST6	RM162 (24.0) - RM340 (28.6)	Liu et al. (2013)
		qSV-6	RM30 (27.3) - RM340 (28.6)	Zhang et al. (2005a)
		qLVG6	RM30 (27.3) - RM340 (28.6)	Han et al. (2006)
qLTSS7-1	7 (2.7)	qLVG7-1/qCIVG7-1	RM51 (0.24) - RM298 (2.8)	Han et al. (2006)
qLTSS7-2	7 (9.0)	qPSST-7	RM3767 (9.0) - RM1377 (12.7)	Suh et al. (2010)
qLTSS8-1	8 (5.7)	qCTS8(2)	RM1235 (1.2) - RM72 (6.8)	Ranawake et al. (2014)
		qCTS-8	RM310 (5.1) - CG11	Zhang et al. (2014b)
		ELSR2 Locus81	SNP 6,306,076	Lv et al. (2015)
		qLTSSvR8-1	RM152 (6.8)	Pan et al. (2015)
qLTSS8-2	8 (15.4)	BMR/RLR Locus84	SNP 16,646,755	Lv et al. (2015)
qLTSS8-3	8 (21.0)	qLVG8	RM42 (20.1) - RN223 (20.7)	Han et al. (2006)
		qCTS8-4	SNP 20,385,371	Wang et al. (2016a)
		qLOP8	RM223 (20.7) - RM44 (21.0)	Xiao et al. (2015)
		qCTS8-2	RM223 (20.7) - RM284 (21.1)	Andaya and Mackill (2003)
		qCTG8	RM7049 (20.8) - RM284 (21.1)	Ranawake et al. (2014)
qLTSS9-1	9 (9.4)	ELSC2 Locus95	SNP 8,388,412	Lv et al. (2015)
qLTSS9-2	9 (14.4)	qCTS-9	RM6854 (14.4) - RM566 (14.7)	Zhang et al. (2014b)
		qCTS-9=Os09g24440	RM6854 (14.4) - RM24321 (14.9)	Zhao et al. (2017)
		qLTG-9	RM105 (12.6) - RM434 (15.7)	Li et al. (2013)
		ELSR2 Locus97	SNP 15,106,120	Lv et al. (2015)
qLTSS9-3	9 (21.9)	ELSR1 Locus99	SNP 20,997,640	Lv et al. (2015)
		SRC Locus100	SNP 22,701,241	Lv et al. (2015)
qLTSS10-1	10 (5.4)	qCTB-10-2	RM2125 (4.9)-RM2887 (9.0)	Xu et al. (2008)
		qCTS10-1;	SNP 5,673,664	Wang et al. (2016a)
qLTSS10-2	10 (11.6)	qCTGERM10-1	Os10g20390 (10.257)	Shakiba et al. (2017)
		ELSR2 Locus103	SNP 11,408,246	Lv et al. (2015)
qLTSS11-1	11 (5.7)	qCTS11(1)-1	RM167 (4.1) - RM202 (9.0)	Ranawake et al. (2014)
		qCTGERM11-2	SNP (5.590)	Shakiba et al. (2017)
		qCTS11-1	SNP 5,906,684	Wang et al. (2016a)
qLTSS11-2	11 (11.9)	ELR Locus110	SNP 12,281,074	Lv et al. (2015)
qLTSS11-3	11 (19.2)	qSCT-11	RM202 (9.0) - RM209 (20.1)	Zhang et al. (2005b)
		qCTS11(2)-2	RM21 (19.6) - RM206 (22.5)	Ranawake et al. (2014)
		qCTS11-6	SNP 20,364,043	Wang et al. (2016a)
qLTSS12-1	12 (23.2)	ELR1 Locus131	SNP 23,173,057	Lv et al. (2015)
qLTSS12-2	12 (25)	ELSR2 Locus132	SNP 24,286,398	Lv et al. (2015)
		qCTGERM12-2	SNPs (24.904)	Shakiba et al. (2017)
		qSWTCT12	gw12.1 (26.1)	Shakiba et al. (2017)
		qCTGERM12-2	SNPs (26.366; 26.430)	Shakiba et al. (2017)
Plumule recovery growth after cold exposure (PGC)
qPGC3-1	3 (15.8)	qLTG3b	RM6676 (14.5)	Fujino et al. (2015)
		ELSR2 Locus36	SNP 15,239,318	Lv et al. (2015)
qPGC3-2	3 (17.2)	ELSR2 Locus37	SNP 16,482,965	Lv et al. (2015)
		ELR3 Locus38	SNP 16,931,812	Lv et al. (2015)
qPGC6-1	6 (1.8)	COLD4	RM190 (1.8)	Ma et al. (2015)
		qCTS6(1)	wx - RM190 (1.8)	Ranawake et al. (2014)
qPGC6-2	6 (6.8)	qCTS6-2	SNP 6,228,690	Wang et al. (2016a)
qPGC6-3	6 (28.6)	qLTSSvR6-1	TC148 (28.2)	Pan et al. (2015)
		qCST6	RM340 (28.6)	Liu et al. (2013)
		qSV-6	RM340 (28.6)	Zhang et al. (2005a)
		qLVG6	RM30 (27.3) - RM340 (28.6)	Han et al. (2006)
Low temperature survival (LTS)
qLTS3-1	3 (2.5)	qCTS3-3	SNP 1,243,161	Wang et al. (2016a)
		qCTS3-4	SNP 2,110,407	Wang et al. (2016a)
		qCTS3-5	SNP 2,680,925	Wang et al. (2016a)
		qCTS3-6	SNP 3,032,938	Wang et al. (2016a)
		qCTS3-7	SNP 3,211,019	Wang et al. (2016a)
		qCTS3-8	SNP 3,668,304	Wang et al. (2016a)
		qCTS3-9	SNP 3,763,778	Wang et al. (2016a)
		qLTSSvR3-2	TC130 (3.8)	Pan et al. (2015)
qLTS3-2	3 (24.9)	qLTG3c	RM3601 (25.9)	Fujino et al. (2015)
qLTS4	4 (34.7)	ELSR2 Locus50	SNP 34,207,403	Lv et al. (2015)
		qLTG4	RM5879 (35.1)	Fujino et al. (2015)
		qLTSSvR4-1	RM1272 (35.3)	Pan et al. (2015)
qLTS5	5 (7.5)	qLVG5	RM289 (7.8) - RM146 (18.1)	Han et al. (2006)
		qCTS5-3	SNP 8,040,996	Wang et al. (2016a)
qLTS7	7 (2.7)	qLVG7-1/qCIVG7-1	RM51 (0.24) - RM298 (2.8)	Han et al. 2006
qLTS8	8 (15.4)	BMR/RLR Locus84	SNP 16,646,755	Lv et al. (2015)
qLTS9	9 (22.8)	SRC Locus100	SNP 22,701,241	Lv et al. (2015)
qLTS12	12 (25.0)	ELSR2 Locus132	SNP 24,286,398	Lv et al. (2015)
		qCTGERM12-2	SNPs (24.904)	Shakiba et al. (2017)
		qSWTCT12	gw12.1 (26.1)	Shakiba et al. (2017)
		qCTGERM12-2	SNPs (26.366; 26.430)	Shakiba et al. (2017)
