# Supplementary material for: Assessment of Five Chilling Tolerance Traits and GWAS Mapping in Rice Using the USDA Mini-Core Collection
Source: Front Plant Sci. 2017 Jun 8;8:957. doi: 10.3389/fpls.2017.00957 (PMC5463297; doi:10.3389/fpls.2017.00957)
Supplement: Supplementary file 3 [file Table_3.XLSX]

## Sheet: Sheet1
Table S3. List of stress response candidate genes within 1.5 Mb of cold tolerance QTL
Trait QTL	Gene	Gene_symbol	Character_major	Character_minor	Chromosome	Start	End	Locus_id	Isolation	Objective
LTG QTL
qLTG1	microRNA319a	Osa-MIR319a	Resistance or Tolerance	Cold tolerance	1	28579128	28579318	Osa-MIR319a	Overexpression	Leaf width. Cold tolerance.
	Transporter, major facilitator family	OsNRT2.3a	Resistance or Tolerance	Other soil stress tolerance	1	29188850	29190965	Os01g0704100	Knockdown	Nitrate translocation.
qLTG6	Myo-inositol oxygenase	OsMIOX	Resistance or Tolerance	Drought tolerance	6	21478408	21482740	Os06g0561000	Overexpression	Drought tolerance.
qLTG7	Similar to Na+/H+ antiporter NHX6	OsNHX1	Resistance or Tolerance	Salinity tolerance	7	28164412	28169335	Os07g0666900	Overexpression	Salinity tolerance.
qLTG10-1	Phospholipase D	OsPLDbeta1	Resistance or Tolerance	Blast resistance	10	20386096	20379535	Os10g0524400	Knockdown	Resistance to Pyricularia grisea and Xanthonomas oryzae pv oryzae.
qLTG10-2	Mitogen-Activated Protein Kinase Phosphatase 6	OsMPK6	Resistance or Tolerance	Bacterial blight resistance	10	20756089	20760021	Os10g0533600	Mutant	Resistance to Xanthomonas oryzae pv. oryzae.
	Receptor-like cytoplasmic kinase gene	NRRB	Resistance or Tolerance	Blast resistance	10	21472768	21467608	Os10g0548700	Knockdown	Promote invasion of bacteria (Xoc)
	Similar to transcription factor	MYBS3	Resistance or Tolerance	Cold tolerance	10	22131669	22128439	Os10g0561400	Overexpression	Cold tolerance
qLTG12	Al resistance transcription factor 1	art1	Resistance or Tolerance	Other soil stress tolerance	12	3579463	3581890	Os12g0170400	Mutant	Aluminium tolerance. Root elongation in acidic soil.
PGCG QTL
qPGCG1	Zinc finger, RING-type domain containing protein	OsCOIN	Resistance or Tolerance	Cold tolerance	1	209903	214229	Os01g0104100	Overexpression	Cold, drought and salinity tolerance.
qPGCG9-1	Submergence 1A	Sub1A	Resistance or Tolerance	Submergency tolerance	9	7020000	7120000	AAZ06207	Natural variation	Submergence tolerance.
	BZIP transcription factor family protein	OsbZIP71	Resistance or Tolerance	Salinity tolerance	9	7871403	7873655	Os09g0306400	Knockdown Overexpression	Drought and salinity tolerance.
qPGCG9-2	Stunted Arbuscule 1	STR1	Resistance or Tolerance	Other soil stress tolerance	9	14046754	14050424	Os09g0401100	Mutant	Mycorrhizal arbuscule formation.
	Jasmonate ZIM-domain protein 8	OsJAZ8	Resistance or Tolerance	Blast resistance	9	14060320	14055997	Os09g0401300	Overexpression	Regulation of JA-induced accumulation of linalool and role in resistance to Xoo
	Transcription Initiation TFIID subunit	qCTS-9	Resistance or Tolerance	Cold tolerance	9	14531190	14547560	Os09g0410300	Overexpression	Cold tolerance.
	Rice carbon catabolite repressor 4(CCR4)-associated factor 1G	OsCAF1G	Resistance or Tolerance	Abiotic stress tolerance	9	14929156	14930269	Os09g0416800	Others	Drought, heat, salinity tolerance
	OsWRKY76	OsWRKY76	Resistance or Tolerance	Cold tolerance	9	14977713	14975932	Os09g0417600	Overexpression	Cold tolerance.
qPGCG9-3	S-like ribonuclease 4	OsRNS4	Resistance or Tolerance	Salinity tolerance	9	21157945	21155956	Os09g0537700	Overexpression	Salinity tolerance. Seedling growth.
	Plasma membrane intrinsic protein 2;7 (Aquaporin)	OsPIP2;7	Resistance or Tolerance	Cold tolerance	9	21310129	21311548	Os09g0541000	Overexpression	Cold tolerance.
	Oryza sativa lysine decarboxylase-like 1	OsLDC-like 1	Resistance or Tolerance	Other stress resistance	9	21642728	21644897	Os09g0547500	Mutant	Resistance to reactive oxygen species.
	Rice authentic His-containing phosphotransfer 2	OsAHP2	Resistance or Tolerance	Salinity tolerance	9	22653849	22657046	Os09g0567400	Knockdown	hypersensitive to salt stress with inhibition shoot growth
qPGCG11	-
LTSS QTL
qLTSS2	Glutaredoxin 8	OsGRX8	Resistance or Tolerance	Salinity tolerance	2	18414297	18415361	Os02g0512400	Knockdown	Salinity tolerance.
	Similar to transcription factor (homeodomain)	Osgtgamma-1	Resistance or Tolerance	Salinity tolerance	2	20147866	20150010	Os02g0542400	Mutant	Salinity tolerance.
	ABA, osmotic stress, and ripening 3	ASR3	Resistance or Tolerance	Drought tolerance	2	20166668	20165589	Os02g0543000	Overexpression	Cold and drought tolerance.
qLTSS3-1	Glutamine synthetase	GS1;2	Resistance or Tolerance	Salinity tolerance	3	6462727	6457910	Os03g0223400	Overexpression	Leaf nitrogen content. Cold, drought and salinity tolerance. Basta selection resistance.
	Inositol 1,3,4-triphosphate 5/6-kinase	dsm3	Resistance or Tolerance	Salinity tolerance	3	6901924	6907409	Os03g0230500	Mutant	Drought and salinity tolerance. Fertility. Root growth.
qLTSS3-2	bHLH domain containing protein	OsIRO3	Resistance or Tolerance	Other soil stress tolerance	3	15000062	15002205	Os03g0379300	Overexpression	Fe homeostasis. Response to Fe deficiency.
qLTSS3-3	Ornithine aminotransferase	OsOAT	Resistance or Tolerance	Drought tolerance	3	24818067	24810051	Os03g0643300	Overexpression	Drought and osmotic stress tolerance.
	Antitermination NusB domain-containing protein (RNA binding)	v1	Resistance or Tolerance	Cold tolerance	3	25627102	25631164	Os03g0656900	Mutant	Chloroplast development under cold condition.
qLTSS3-4	STRESS-RESPONSIVE NAC 1	SNAC1	Resistance or Tolerance	Drought tolerance	3	34166099	34167546	Os03g0815100	Overexpression	Drought and salinity tolerance. Stomatal control.
	Zinc finger protein182	ZFP182	Resistance or Tolerance	Cold tolerance	3	34424180	34425104	Os03g0820300	Overexpression	Cold, drought and salinity tolerance.
qLTSS4-1	-
qLTSS4-2	Dehydration-Responsive Element Binding transcription factor1E	OsDREB1E	Resistance or Tolerance	Drought tolerance	4	28820861	28821913	Os04g0572400	Overexpression	Drought tolerance.
	ACC synthase2	OsACS2	Resistance or Tolerance	Drought tolerance	4	29134682	29131810	Os04g0578000	Knockdown	Responsive to drought stress
	Calcium-dependent protein kinase 7	OsCDPK7	Resistance or Tolerance	Salinity tolerance	4	29531223	29536492	Os04g0584600	Overexpression	Drought and salinity tolerance.
	APETALA 2 domain 39	OsAP2-39	Resistance or Tolerance	Drought tolerance	4	30939177	30940275	Os04g0610400	Overexpression	Drought tolerance. Regulation of ethylene biosynthesis.
qLTSS4-3	Glutamine synthetase	GS2	Resistance or Tolerance	Salinity tolerance	4	33631095	33624332	Os04g0659100	Overexpression	Salinity tolerance. Photorespiration capacity.
	AUXIN RESPONSE FACTOR 12	OsARF12	Resistance or Tolerance	Other soil stress tolerance	4	34285869	34278412	Os04g0671900	Mutant	Phosphate homeostasis.
	Potassium efflux antiporter protein	AM1	Resistance or Tolerance	Drought tolerance	4	34869589	34860360	Os04g0682800	Mutant	Stomatal closure conferring the drought tolerance.
	Rice carbon catabolite repressor 4(CCR4)-associated factor	OsCAF1B	Resistance or Tolerance	Cold tolerance	4	34980601	34982203	Os04g0684900	Others	Cold tolerance.
qLTSS6	bZIP transcription factor domain containing protein	OsbZIP52/RISBZ5	Resistance or Tolerance	Cold tolerance	6	27302107	27299914	Os06g0662200	Overexpression	Cold and drought tolerance.
	No apical meristem protein	OMTN4	Resistance or Tolerance	Drought tolerance	6	28037569	28041909	Os06g0675600	Overexpression	drought sensitivity
qLTSS7-1	OsSWAP70B	OsSWAP70B	Resistance or Tolerance	Blast resistance	7	2007647	2013146	Os07g0138100	Knockdown	Chitin elicitor-induced defense response. ROS production.
	CBL (Calcineurin B-Like) Interacting Protein Kinase 23	OsCIPK23	Resistance or Tolerance	Salinity tolerance	7	2647873	2643540	Os07g0150700	Knockdown Overexpression	Fertility. Salinity tolerance.
	ETHYLENE INSENSITIVE2	OsEIN2	Resistance or Tolerance	Other disease resistance	7	2984109	2991139	Os07g0155600	Knockdown	ABA inducible resistance to brown spot pathogen Cochliobolus miyabeanus.
qLTSS7-2	Metal transporter Nramp6	Nramp5	Resistance or Tolerance	Other soil stress tolerance	7	8878905	8871436	Os07g0257200	Mutant	Manganese and cadmium uptake. Growth retardation.
	Metal transporter Nramp6	OsNRAMP1	Resistance or Tolerance	Other soil stress tolerance	7	8966023	8970882	Os07g0258400	Overexpression	Cadmium uptake and translocation.
qLTSS8-1	Similar to Lactoylglutathione lyase	OsGLY1-11.2	Physiological trait	Others	8	5377152	5373362	Os08g0191700	Others	Maintenance of glutathione (GSH) levels, Na+/K+ ration, and methylglyoxal under stress conditions, Ni2+-dependent GLY â… activity
	Oryza miR164-targeted NAC gene 6	OMTN6	Resistance or Tolerance	Drought tolerance	8	5850647	5846863	Os08g0200600	Overexpression	drought sensitivity
qLTSS8-2	Amino acid permease family protein	OsCCC1	Resistance or Tolerance	Salinity tolerance	8	14195420	14186144	Os08g0323700	Knockdown	Salinity tolerance. K and Cl transport.
qLTSS8-3	14-3-3 protein	GF14c	Resistance or Tolerance	Drought tolerance	8	20815511	20812503	Os08g0430500	Overexpression	Drought tolerance.
	Drought-responsive ERF 1	OsDERF1	Resistance or Tolerance	Drought tolerance	8	22236504	22237250	Os08g0454000	Knockdown Overexpression	Drought tolerance. Regulation of ethylene biosynthesis.
qLTSS9-1	BZIP transcription factor family protein	OsbZIP71	Resistance or Tolerance	Salinity tolerance	9	7871403	7873655	Os09g0306400	Knockdown Overexpression	Drought and salinity tolerance.
	Pi5-1	Pi5-1	Resistance or Tolerance	Blast resistance	9	9674695	9674000	Os09g0327600	Natural variation	Resistance to Magnaporthe oryzae.
qLTSS9-2	Stunted Arbuscule 1	STR1	Resistance or Tolerance	Other soil stress tolerance	9	14046754	14050424	Os09g0401100	Mutant	Mycorrhizal arbuscule formation.
	Jasmonate ZIM-domain protein 8	OsJAZ8	Resistance or Tolerance	Blast resistance	9	14060320	14055997	Os09g0401300	Overexpression	Regulation of JA-induced accumulation of linalool and role in resistance to Xoo
	Transcription Initiation TFIID subunit	qCTS-9	Resistance or Tolerance	Cold tolerance	9	14531190	14547560	Os09g0410300	Overexpression	Cold tolerance.
	Rice carbon catabolite repressor 4(CCR4)-associated factor 1G	OsCAF1G	Resistance or Tolerance	Abiotic stress tolerance	9	14929156	14930269	Os09g0416800	Others	Drought, heat, salinity tolerance
	OsWRKY76	OsWRKY76	Resistance or Tolerance	Cold tolerance	9	14977713	14975932	Os09g0417600	Overexpression	Cold tolerance.
qLTSS9-3	Dehydration-responsive element-binding protein 1B	OsDREB1B	Resistance or Tolerance	Cold tolerance	9	20396205	20395224	Os09g0522000	Overexpression	Cold, drought and salinity tolerance.
	S-like ribonuclease 4	OsRNS4	Resistance or Tolerance	Salinity tolerance	9	21157945	21155956	Os09g0537700	Overexpression	Salinity tolerance. Seedling growth.
	Plasma membrane intrinsic protein 2;7 (Aquaporin)	OsPIP2;7	Resistance or Tolerance	Cold tolerance	9	21310129	21311548	Os09g0541000	Overexpression	Cold tolerance.
	Oryza sativa lysine decarboxylase-like 1	OsLDC-like 1	Resistance or Tolerance	Other stress resistance	9	21642728	21644897	Os09g0547500	Mutant	Resistance to reactive oxygen species.
	Rice authentic His-containing phosphotransfer 2	OsAHP2	Resistance or Tolerance	Salinity tolerance	9	22653849	22657046	Os09g0567400	Knockdown	hypersensitive to salt stress with inhibition shoot growth
qLTSS10-1	FAD binding domain of DNA photolyase domain containing protein	qUVR-10	Resistance or Tolerance	Other stress resistance	10	4666991	4663129	Os10g0167600	Natural variation	UV tolerance.
	NAC domain-containing protein 111	OsNAC111	Resistance or Tolerance	Blast resistance	10	5314994	5315944	Os10g0177000	Overexpression	Enhanced blast resistance
qLTSS10-2	-
qLTSS11-1	No apical meristem protein (NAC domain)	OsNAC5	Resistance or Tolerance	Cold tolerance	11	4301783	42299149	Os11g0184900	Knockdown Overexpression	Cold tolerance. Sensitivity to salt, mannitol and ABA during germination.
	Alcohol dehydrogenase	rad	Resistance or Tolerance	Submergency tolerance	11	5716288	5712641	Os11g0210300	Mutant	Coleoptile elongation under submerged condition.
qLTSS11-2	-
qLTSS11-3	Sulfotransferase	OsSOT1(STV11)	Resistance or Tolerance	Other disease resistance	11	17984964	17986719	Os11g0505200	Natural variation	Resistant to Rice Stripe Virus (RSV) by triggering SA and SSA, increased SA accumulation inhibits RSV replication.
	Probable indole-3-acetic acid-amido synthetase	Tld1-D	Resistance or Tolerance	Drought tolerance	11	19190125	19188565	Os11g0528700	Mutant	Tillering dwarf. Leaf angel. Drought tolerance. Auxin catabolism.
qLTSS12-1	Heat shock cognate 70 kDa protein 2	OsHsp23.7	Resistance or Tolerance	Drought tolerance	12	23442170	23447194	Os12g0569700	Overexpression	Drought and salinity tolerance. Sensitivity to mannitol and salt during germination stage.
qLTSS12-2	ZOS12-09 - C2H2 zinc finger protein	ZFP252	Resistance or Tolerance	Salinity tolerance	12	24238781	24237164	Os12g0583700	Overexpression	Drought and salinity tolerance.
	SNORKEL2	SK2	Resistance or Tolerance	Submergency tolerance	12	25500000	25550000	AB510479	Natural variation	Internode elongation in response to deep water.
	SNORKEL1	SK1	Resistance or Tolerance	Submergency tolerance	12	25617000	25642000	AB510478	Natural variation	Internode elongation in response to deep water.
	No apical meristem protein (NAC domain)	OMTN3	Resistance or Tolerance	Drought tolerance	12	25800944	25806553	Os12g0610600	Overexpression	drought sensitivity
PGC QTL
qPGC3-1	bHLH domain containing protein	OsIRO3	Resistance or Tolerance	Other soil stress tolerance	3	15000062	15002205	Os03g0379300	Overexpression	Fe homeostasis. Response to Fe deficiency.
	Cell wall architecture 1/brittle culm 1	Bwa1/Bc1	Resistance or Tolerance	Lodging resistance	3	17260196	17262960	Os03g0416200	Mutant	Brittle culm. Secondary cell wall synthesis.
qPGC3-2	Cell wall architecture 1/brittle culm 1	Bwa1/Bc1	Resistance or Tolerance	Lodging resistance	3	17260196	17262960	Os03g0416200	Mutant	Brittle culm. Secondary cell wall synthesis.
	Allene oxide cyclase	OsAOC	Resistance or Tolerance	Blast resistance	3	18488371	18485606	Os03g0438100	Mutant	Jasmonate mediated resistance to Magnaporthe oryzae.
qPGC6-1	Dehydration-responsive element-binding protein 1C	OsDREB1C	Resistance or Tolerance	Cold tolerance	6	1434731	1435857	Os06g0127100	Overexpression	Cold, drought and salinity tolerance.
	Stress-induced protein kinase gene 1	Sik1	Resistance or Tolerance	Drought tolerance	6	1605460	1612409	Os06g0130100	Mutant	Drought and salinity tolerance.
	Mitogen-activated protein kinase kinase	OsMKK1 (MAPKK)	Resistance or Tolerance	Salinity tolerance	6	2502901	2498847	Os06g0147800	Knockdown	Salinity tolerance by regulating OsMPK4
qPGC6-2	Similar to ABA response element-binding factor	Osabf2	Resistance or Tolerance	Salinity tolerance	6	5677080	5682126	Os06g0211200	Mutant	Drought and salinity tolerance. ABA sensitivity during germination and seedling stage
	Low silicon rice 6 (Aquaporin)	Lsi6	Resistance or Tolerance	Other soil stress tolerance	6	6653005	6648387	Os06g0228200	Mutant	Si translocation to from root to shoot.
qPGC6-3	bZIP transcription factor domain containing protein	OsbZIP52/RISBZ5	Resistance or Tolerance	Cold tolerance	6	27302107	27299914	Os06g0662200	Overexpression	Cold and drought tolerance.
	No apical meristem protein	OMTN4	Resistance or Tolerance	Drought tolerance	6	28037569	28041909	Os06g0675600	Overexpression	drought sensitivity
LTS QTL
qLTS3-1	Drought sensitive mutant2	Dsm2	Resistance or Tolerance	Drought tolerance	3	1439198	1436356	Os03g0125100	Mutant	Drought and oxidative stress tolerance.
	Calcium-dependent protein kinase 1	OsCDPK1	Resistance or Tolerance	Cold tolerance	3	1625098	1629506	Os03g0128700	Overexpression	Cold tolerance.
	Phosphate transporter2	OsPT2	Resistance or Tolerance	Other soil stress tolerance	3	2809678	2807555	Os03g0150800	Knockdown	Phosphate uptake and translocation.
qLTS3-2	Ornithine aminotransferase	OsOAT	Resistance or Tolerance	Drought tolerance	3	24818067	24810051	Os03g0643300	Overexpression	Drought and osmotic stress tolerance.
	Antitermination NusB domain-containing protein (RNA binding)	v1	Resistance or Tolerance	Cold tolerance	3	25627102	25631164	Os03g0656900	Mutant	Chloroplast development under cold condition.
qLTS4	Glutamine synthetase	GS2	Resistance or Tolerance	Salinity tolerance	4	33631095	33624332	Os04g0659100	Overexpression	Salinity tolerance. Photorespiration capacity.
	AUXIN RESPONSE FACTOR 12	OsARF12	Resistance or Tolerance	Other soil stress tolerance	4	34285869	34278412	Os04g0671900	Mutant	Phosphate homeostasis.
	Potassium efflux antiporter protein	AM1	Resistance or Tolerance	Drought tolerance	4	34869589	34860360	Os04g0682800	Mutant	Stomatal closure conferring the drought tolerance.
	Rice carbon catabolite repressor 4(CCR4)-associated factor	OsCAF1B	Resistance or Tolerance	Cold tolerance	4	34980601	34982203	Os04g0684900	Others	Cold tolerance.
qLTS5	CAPIP1	OsPYL/RCAR5	Resistance or Tolerance	Drought tolerance	5	7034287	7036754	Os05g0213500	Overexpression	inhibit drought and salt stress tolerance
qLTS7	OsSWAP70B	OsSWAP70B	Resistance or Tolerance	Blast resistance	7	2007647	2013146	Os07g0138100	Knockdown	Chitin elicitor-induced defense response. ROS production.
	CBL (Calcineurin B-Like) Interacting Protein Kinase 23	OsCIPK23	Resistance or Tolerance	Salinity tolerance	7	2647873	2643540	Os07g0150700	Knockdown Overexpression	Fertility. Salinity tolerance.
	ETHYLENE INSENSITIVE2	OsEIN2	Resistance or Tolerance	Other disease resistance	7	2984109	2991139	Os07g0155600	Knockdown	ABA inducible resistance to brown spot pathogen Cochliobolus miyabeanus.
qLTS8	Amino acid permease family protein	OsCCC1	Resistance or Tolerance	Salinity tolerance	8	14195420	14186144	Os08g0323700	Knockdown	Salinity tolerance. K and Cl transport.
qLTS9	Plasma membrane intrinsic protein 2;7 (Aquaporin)	OsPIP2;7	Resistance or Tolerance	Cold tolerance	9	21310129	21311548	Os09g0541000	Overexpression	Cold tolerance.
	Oryza sativa lysine decarboxylase-like 1	OsLDC-like 1	Resistance or Tolerance	Other stress resistance	9	21642728	21644897	Os09g0547500	Mutant	Resistance to reactive oxygen species.
	Rice authentic His-containing phosphotransfer 2	OsAHP2	Resistance or Tolerance	Salinity tolerance	9	22653849	22657046	Os09g0567400	Knockdown	hypersensitive to salt stress with inhibition shoot growth
qLTS12	ZOS12-09 - C2H2 zinc finger protein	ZFP252	Resistance or Tolerance	Salinity tolerance	12	24238781	24237164	Os12g0583700	Overexpression	Drought and salinity tolerance.
	SNORKEL2	SK2	Resistance or Tolerance	Submergency tolerance	12	25500000	25550000	AB510479	Natural variation	Internode elongation in response to deep water.
	SNORKEL1	SK1	Resistance or Tolerance	Submergency tolerance	12	25617000	25642000	AB510478	Natural variation	Internode elongation in response to deep water.
	No apical meristem protein (NAC domain)	OMTN3	Resistance or Tolerance	Drought tolerance	12	25800944	25806553	Os12g0610600	Overexpression	drought sensitivity
