# Supplementary material for: Assessment of Five Chilling Tolerance Traits and GWAS Mapping in Rice Using the USDA Mini-Core Collection
Source: Front Plant Sci. 2017 Jun 8;8:957. doi: 10.3389/fpls.2017.00957 (PMC5463297; doi:10.3389/fpls.2017.00957)
Supplement: Supplementary file 4 [file Table_4.XLSX]

## Sheet: Sheet1
Table S4: Association of genotypic effects of RM3317 alleles with individual LTSS scores at the qLTSS4-1 locus used to generate data for Figure 3.
GSOR	Subgroup†	LTSS‡	RM3317 Allele
310015	IND	16.7143	135:135
310023	TEJ/TRJ	30.2491	135:135
310100	IND	15.4343	135:135
310134	IND	1.05263	135:135
310196	IND	12.8889	135:135
310389	IND	5.33333	135:135
310415	IND	0.910973	135:135
310475	IND	42.0704	135:135
310480	IND	0	135:135
310481	IND	2	135:135
310489	IND	10.3664	135:135
310494	IND/TRJ	0.909091	135:135
310503	IND/AUS	2.69006	135:135
310515	IND	9.23577	135:135
310519	IND	1.33333	135:135
310546	IND	0	135:135
310566	IND	5.98291	135:135
310598	AUS/(Admix)	14.1449	135:135
310630	IND	0	135:135
310632	IND	0	135:135
310687	IND	57.5789	135:135
310693	IND	5.55556	135:135
310757	IND	4.85714	135:135
310773	IND	8.9122	135:135
310846	IND	31.6484	135:135
310849	IND	19.9119	135:135
310932	IND	2.5641	135:135
311016	IND	4.099	135:135
311113	IND	0.833333	135:135
311117	IND	3.5	135:135
311123	IND	6.0826	135:135
311140	IND	0	135:135
311151	IND	10.4103	135:135
311153	IND	0	135:135
311167	IND	0.952381	135:135
311173	IND/AUS	1.17647	135:135
311180	IND/AUS	0	135:135
311236	IND	3.75	135:135
311249	IND	0.416667	135:135
311266	IND	0	135:135
311278	AUS	4.09091	135:135
311417	IND	0.425532	135:135
311423	IND	0	135:135
311435	IND	48.9683	135:135
311483	IND	15.6447	135:135
311484	IND	14.4121	135:135
311554	IND	2.33333	135:135
311613	AUS	7.97222	135:135
311656	AUS	12.9524	135:135
311669	IND/AUS	4.98384	135:135
311684	AUS	12.3445	135:135
311713	IND	1.75627	135:135
311725	IND	4.70461	135:135
311744	IND	32.6344	135:135
311748	IND	0	135:135
311751	IND	2.25195	135:135
311793	IND	0	135:135
	Mean	8.7551
	Standard error	1.66928
310020	TRJ	65.7	137:137
310045	TRJ	60.4091	137:137
310080	TRJ	39.7616	137:137
310087	TRJ	90.3621	137:137
310102	TRJ	62.0735	137:137
310111	TEJ	73.7381	137:137
310131	TRJ	57.2279	137:137
310144	TRJ	92.1405	137:137
310156	TEJ/TRJ	88.9474	137:137
310204	TEJ	71.9414	137:137
310210	TEJ	61.1036	137:137
310211	TEJ	88.8874	137:137
310219	ARO	74.2309	137:137
310238	TRJ	62.2564	137:137
310301	TEJ	74.6566	137:137
310345	TEJ	76.9145	137:137
310354	TRJ	61.4177	137:137
310428	TRJ	53.8048	137:137
310510	TEJ	62.492	137:137
310588	TRJ	88.0079	137:137
310645	TRJ	72.9443	137:137
310670	TEJ	89.9089	137:137
310702	TEJ/TRJ	74.9055	137:137
310747	TEJ/TRJ	70.6936	137:137
310767	TEJ	51.2208	137:137
310777	TRJ	67.8302	137:137
310779	TRJ	89.0233	137:137
310801	TEJ/TRJ	90.8148	137:137
310802	TEJ	81.645	137:137
310814	TRJ	92.0656	137:137
310836	TRJ	54.0463	137:137
310861	TEJ	84.2857	137:137
310879	TEJ	50.4086	137:137
310883	TEJ	72.5372	137:137
310906	TEJ	74.2888	137:137
310910	IND/AUS	39.5444	137:137
310958	ARO	77.771	137:137
310965	TEJ	94.0576	137:137
310990	TRJ	91.3297	137:137
310997	TEJ	82.692	137:137
310998	TRJ	55.5486	137:137
311074	TRJ	70.1376	137:137
311078	TEJ/ARO	91.3736	137:137
311185	TEJ	73.0364	137:137
311383	TEJ/ARO	40.6926	137:137
311385	TRJ	29.3854	137:137
311393	TEJ	72.7778	137:137
311497	TEJ	73.8947	137:137
311532	TEJ	87.8336	137:137
311539	AUS	31.6175	137:137
311545	AUS	25.9384	137:137
311547	AUS	31.004	137:137
311592	AUS	4	137:137
311600	TEJ/TRJ	45.4762	137:137
311620	TEJ	61.4549	137:137
311642	TRJ	87.7204	137:137
311677	TEJ	87.7244	137:137
311685	TEJ	92.0627	137:137
311710	TRJ	49.1339	137:137
311779	TRJ	69.9145	137:137
311787	TEJ	81.8455	137:137
311788	TRJ	43.7771	137:137
311790	TRJ	85.5072	137:137
311792	TRJ	76.4523	137:137
311794	TEJ	89.8375	137:137
311795	TEJ	87.8535	137:137
	Mean	69.0013
	Standard error	2.45632
310007	TRJ	54.0598	139:139
310161	TEJ	69.0884	139:139
310226	TEJ	60.3071	139:139
310241	TEJ	72.9604	139:139
310338	TRJ/(admix)	59.9841	139:139
310397	TEJ	66.594	139:139
310723	TEJ	90.4093	139:139
310799	TEJ/TRJ	87.1458	139:139
310809	TEJ	82.4487	139:139
310950	TRJ/(admix)	71.5203	139:139
310984	TEJ	65.5491	139:139
311537	TEJ	74.7115	139:139
	Mean	71.2316
	Standard error	3.2112
310039	TEJ/TRJ	16.8159	141:141
310052	TRJ	77.8382	141:141
310348	TRJ	67.2028	141:141
310420	IND	25.0916	141:141
310440	IND	24.3519	141:141
310442	IND	0	141:141
310446	IND	0	141:141
310615	IND	0	141:141
310788	IND	15.7725	141:141
310791	IND	12.0435	141:141
310887	TEJ/TRJ	30.1454	141:141
311105	IND	13.7159	141:141
311286	IND	6.65	141:141
311491	IND	0.434783	141:141
311635	IND	4.69697	141:141
311643	TRJ	41.3671	141:141
311654	AUS	9.77778	141:141
311727	IND	5.08108	141:141
311734	IND	0	141:141
311735	TRJ	90.5954	141:141
311736	TRJ	44.8506	141:141
311739	IND	10.8133	141:141
311741	IND	9.47619	141:141
311745	IND	23.8568	141:141
311769	ARO	49.5624	141:141
	Mean	23.2056
	Standard error	5.07594
310399	AUS	5.76316	142:142
310714	AUS	11.0085	142:142
310724	ARO	57.2841	142:142
311141	AUS	3.64228	142:142
311284	AUS	5.37417	142:142
311327	ARO	32.4964	142:142
311644	AUS	0	142:142
	Mean	16.5098
	Standard error	7.90723
310220	AUS	21.2879	143:143
310317	AUS	12.9643	143:143
310337	TEJ/TRJ	60.6014	143:143
310381	AUS	1.53846	143:143
310471	AUS	15.2381	143:143
310703	AUS	2.85714	143:143
310715	AUS	37.4174	143:143
310945	AUS	5.64372	143:143
311111	AUS	10.8413	143:143
311181	AUS	16.1428	143:143
311258	TRJ	70.119	143:143
311269	IND/AUS	7	143:143
311281	IND/TRJ	73.2979	143:143
311563	AUS	10.6099	143:143
311572	AUS	28.8702	143:143
311573	AUS	18.3241	143:143
311667	AUS	28.479	143:143
311765	AUS	35.4913	143:143
	Mean	25.3735
	Standard error	5.25451
310901	IND	1.5	144:144
311046	AUS	27.1322	144:144
311206	ARO	35.0476	144:144
311466	IND	9.54368	144:144
311561	AUS	31.4286	144:144
311576	AUS	7.5	144:144
311596	AUS	22.4722	144:144
311606	IND	17.9259	144:144
311668	AUS	3.87387	144:144
311775	AUS	12.3829	144:144
	Mean	16.8807
	Standard error	3.7222
310200	IND	0	?:?
310351	IND	0	?:?
311100	AUS	4.42553	?:?
311188	AUS	29.5459	?:?
311255	AUS	4.81667	?:?
311544	AUS	14.286	?:?
311781	IND	1.25	?:?
† Subgroups: Admixture (Admix), Aromatic (ARO), Aus (AUS), Indica (IND), Temperate Japonica (TEJ), Tropical Japonica (TRJ).
‡Chilling tolerance index: low temperature seedling survivability (LTSS).
